# Supplementary material for: Forced Diuresis with Matched Isotonic Intravenous Hydration Prevents Renal Contrast Media Accumulation
Source: J Clin Med. 2022 Feb 8;11(3):885. doi: 10.3390/jcm11030885 (PMC8837041; doi:10.3390/jcm11030885)
Supplement: Supplementary file 1 [file jcm-11-00885-s001.zip]

Archive with 1 entries (1 files):
- jcm-1571860-supplementary.pdf
